# Supplementary material for: Systematic Screening of Host Interactors for Soybean mosaic virus Proteins Identifies Four Soybean (Glycine max) Antiviral Factors
Source: Plants (Basel). 2026 May 27;15(11):1650. doi: 10.3390/plants15111650 (PMC13259008; doi:10.3390/plants15111650)
Supplement: Supplementary file 1 [file plants-15-01650-s001.zip]

Archive with 5 entries (4 files):
- supplementary materials/
- supplementary materials/Supplementary Figure S1-3.pdf
- supplementary materials/Supplementary Table S1.pdf
- supplementary materials/Supplementary Table S2 .pdf
- supplementary materials/Supplementary Table S3-5.pdf
